# Supplementary material for: Safety of COVID-19 mRNA Vaccines in Patients with Cancer Enrolled in Early-Phase Clinical Trials
Source: Cancers (Basel). 2021 Nov 20;13(22):5829. doi: 10.3390/cancers13225829 (PMC8616209; doi:10.3390/cancers13225829)
Supplement: Supplementary file 1 [file cancers-13-05829-s001.zip]

Archive with 1 entries (1 files):
- cancers-1453383-supplementary.pdf
